# Supplementary material for: Selenium and Episodic Memory: The Moderating Role of Apolipoprotein E ε4
Source: Nutrients. 2025 Feb 6;17(3):595. doi: 10.3390/nu17030595 (PMC11819958; doi:10.3390/nu17030595)
Supplement: Supplementary file 1 [file nutrients-17-00595-s001.zip]

Archive with 1 entries (1 files):
- nutrients-3463830-supplementary.pdf
